# Supplementary material for: Specificity of Primers and Probes for Molecular Diagnosis of Leishmania (Leishmania) chagasi in Dogs and Wild Animals
Source: Pathogens. 2025 Oct 21;14(10):1065. doi: 10.3390/pathogens14101065 (PMC12566895; doi:10.3390/pathogens14101065)
Supplement: Supplementary file 1 [file pathogens-14-01065-s001.zip]

Archive with 2 entries (2 files):
- Supplementary File S1 -Alignment-.txt
- Supplementary Table S1.xlsx
