# Supplementary material for: Specificity of Primers and Probes for Molecular Diagnosis of Leishmania (Leishmania) chagasi in Dogs and Wild Animals
Source: Pathogens. 2025 Oct 21;14(10):1065. doi: 10.3390/pathogens14101065 (PMC12566895; doi:10.3390/pathogens14101065)
Supplement: Supplementary file 1 [file pathogens-14-01065-s001.zip › Supplementary Table S1.xlsx]

## Sheet: Supplementary File S1
Supplementary Table S1. Serological and molecular evaluation of serum samples from domestic dogs and wild animals for the detection of Leishmania (Leishmania) chagasi. Samples were collected from both endemic and non-endemic areas in Pará State, Brazil, and tested using ELISA-IgG and qPCR assays. Results include qualitative qPCR status (positive/negative) and quantitative amplification parameters…
Numer (N)	Location	Animal	ELISA	qPCR	Quantification
1	Barcarena	Dog	POSITIVE	POSITIVE	31.76
2	Barcarena	Dog	POSITIVE	POSITIVE	31.18
3	Barcarena	Dog	POSITIVE	POSITIVE	31.44
4	Barcarena	Dog	POSITIVE	POSITIVE	2025-08-31
5	Barcarena	Dog	POSITIVE	POSITIVE	30.94
6	Barcarena	Dog	POSITIVE	POSITIVE	34.18
7	Barcarena	Dog	POSITIVE	POSITIVE	29.36
8	Barcarena	Dog	POSITIVE	POSITIVE	28.54
9	Barcarena	Dog	POSITIVE	POSITIVE	29.61
10	Barcarena	Dog	POSITIVE	POSITIVE	24.24
11	Barcarena	Dog	POSITIVE	POSITIVE	31.14
12	Barcarena	Dog	POSITIVE	POSITIVE	31.33
13	Barcarena	Dog	POSITIVE	POSITIVE	28.82
14	Barcarena	Dog	POSITIVE	POSITIVE	30.32
15	Barcarena	Dog	POSITIVE	POSITIVE	2025-04-26
16	Barcarena	Dog	POSITIVE	POSITIVE	28.67
17	Barcarena	Dog	POSITIVE	POSITIVE	30.98
18	Barcarena	Dog	POSITIVE	POSITIVE	30.43
19	Barcarena	Dog	POSITIVE	POSITIVE	22.95
20	Barcarena	Dog	POSITIVE	POSITIVE	29.34
21	Barcarena	Dog	POSITIVE	POSITIVE	30.46
22	Barcarena	Dog	POSITIVE	POSITIVE	30.85
23	Barcarena	Dog	POSITIVE	POSITIVE	30.27
24	Barcarena	Dog	POSITIVE	POSITIVE	30.89
25	Barcarena	Dog	POSITIVE	POSITIVE	2025-04-30
26	Barcarena	Dog	POSITIVE	POSITIVE	31.72
27	Barcarena	Dog	POSITIVE	POSITIVE	30.23
28	Barcarena	Dog	POSITIVE	POSITIVE	31.2
29	Barcarena	Dog	POSITIVE	POSITIVE	31.36
30	Barcarena	Dog	POSITIVE	POSITIVE	28.19
31	Tapanã*	Dog	NEGATIVE	POSITIVE	34.35
32	Tapanã*	Dog	NEGATIVE	POSITIVE	38.83
33	Tapanã*	Dog	NEGATIVE	POSITIVE	38.68
34	Tapanã*	Dog	NEGATIVE	POSITIVE	36.23
35	Tapanã*	Dog	NEGATIVE	POSITIVE	36.17
36	Tapanã*	Dog	NEGATIVE	POSITIVE	36.35
37	Tapanã*	Dog	NEGATIVE	POSITIVE	37.78
38	Tapanã*	Dog	NEGATIVE	POSITIVE	38.14
39	Tapanã*	Dog	NEGATIVE	POSITIVE	38.41
40	Tapanã*	Dog	NEGATIVE	POSITIVE	37.7
41	Tapanã*	Dog	NEGATIVE	POSITIVE	34.73
42	Tapanã*	Dog	NEGATIVE	POSITIVE	37.67
43	Tapanã*	Dog	NEGATIVE	POSITIVE	39.57
44	Tapanã*	Dog	NEGATIVE	POSITIVE	36.95
45	Tapanã*	Dog	NEGATIVE	POSITIVE	37.76
46	Tapanã*	Dog	NEGATIVE	POSITIVE	36.8
47	Tapanã*	Dog	NEGATIVE	POSITIVE	35.84
48	Tapanã*	Dog	NEGATIVE	POSITIVE	34.24
49	Tapanã*	Dog	NEGATIVE	POSITIVE	36.86
50	Tapanã*	Dog	NEGATIVE	POSITIVE	37.41
51	Icoaraci*	Dog	NEGATIVE	POSITIVE	37.82
52	Icoaraci*	Dog	NEGATIVE	POSITIVE	35.27
53	Icoaraci*	Dog	NEGATIVE	POSITIVE	31.4
54	Icoaraci*	Dog	NEGATIVE	POSITIVE	37.22
55	Icoaraci*	Dog	NEGATIVE	POSITIVE	38.23
56	Icoaraci*	Dog	NEGATIVE	POSITIVE	37.78
57	Icoaraci*	Dog	NEGATIVE	POSITIVE	35.86
58	Icoaraci*	Dog	NEGATIVE	POSITIVE	34.72
59	Icoaraci*	Dog	NEGATIVE	POSITIVE	37.61
60	Icoaraci*	Dog	NEGATIVE	NEGATIVE	No Cq
61	Terra Alta	Fox	NEGATIVE	POSITIVE	33.12
62	Marabá	Fox	POSITIVE	POSITIVE	29.63
63	Canaã dos Carajás	Fox	NEGATIVE	POSITIVE	34.68
64	Terra Alta	Fox	NEGATIVE	POSITIVE	30.76
65	Canaã dos Carajás	Fox	POSITIVE	POSITIVE	36.01
66	Canaã dos Carajás	Fox	POSITIVE	POSITIVE	32.61
67	Canaã dos Carajás	Fox	POSITIVE	POSITIVE	30.91
68	Canaã dos Carajás	Fox	POSITIVE	POSITIVE	28.64
69	Canaã dos Carajás	Fox	POSITIVE	POSITIVE	29.22
70	Canaã dos Carajás	Fox	NEGATIVE	POSITIVE	33.6
71	Curianópolis**	Fox	POSITIVE	POSITIVE	33.03
72	Curianópolis**	Fox	POSITIVE	POSITIVE	31.48
73	Curianópolis**	Marsupial	NEGATIVE	POSITIVE	33.91
74	Curianópolis**	Marsupial	NEGATIVE	POSITIVE	35.11
75	Curianópolis**	Marsupial	NEGATIVE	POSITIVE	32.97
76	Curianópolis**	Rodent	NEGATIVE	POSITIVE	31.81
77	Curianópolis**	Rodent	NEGATIVE	POSITIVE	31.51
78	Curianópolis**	Fox	NEGATIVE	POSITIVE	30.85
79	Curianópolis**	Fox	POSITIVE	POSITIVE	28.29
80	Curianópolis**	Rodent	NEGATIVE	POSITIVE	34.02
81	Curianópolis**	Rodent	NEGATIVE	POSITIVE	33.88
82	Canaã dos Carajás	Fox	NEGATIVE	POSITIVE	27.99
83	Canaã dos Carajás	Fox	NEGATIVE	POSITIVE	28.53
84	Parauapebas	Fox	NEGATIVE	POSITIVE	28.61
85	Curianópolis**	Fox	NEGATIVE	POSITIVE	2025-03-28
*Belém Metropolitan Region
**Serra Leste
*** Sample tested in duplicate
